# Supplementary material for: Habitat suitability mapping and landscape connectivity analysis to predict African swine fever spread in wild boar populations: A focus on Northern Italy
Source: PLoS One. 2025 Jan 30;20(1):e0317577. doi: 10.1371/journal.pone.0317577 (PMC11781678; doi:10.1371/journal.pone.0317577)
Supplement: S2 Table — (XLSX) [file pone.0317577.s002.xlsx]

## Sheet: S1 Table
S2 Table. metadata associated to the variables included in the study.
Specific Variable	Category	Description	Original Format	Original Resolution	Temporal extent	Access_date	Source	citation	Supporting Citations
Altitude	Topography	Digital Elevation Model, named TINITALY 1.1, released by the National Institute of Geophysics and Volcanology (INGV), in grid format covering the whole Italian territory. Bilinear sampling method was applied to standardize the variable as raster with a pixel size of 100 m x 100 m, over an extent equal to the study area.	WCS service	10 m x 10 m	2023	2023-02-19	http://tinitaly.pi.ingv.it/TINItaly_1_1/wcs?service=WCS&request=getCapabilities	Tarquini S., I. Isola, M. Favalli, A. Battistini, G. Dotta, (2023). TINITALY, a digital elevation model of Italy with a 10 meters cell size (Version 1.1). Istituto Nazionale di Geofisica e Vulcanologia (INGV). https://doi.org/10.13127/tinitaly/1.1.	Rodriguez E. et al. 2006
Slope	Topography	Terrain slope in degrees released by the National Institute of Geophysics and Volcanology (INGV), as a suite of DEM-derived products in grid format covering the whole Italian territory. Bilinear sampling method was applied to standardize the variable as raster with a pixel size of 100 m x 100 m, over an extent equal to the study area.	WCS service	10 m x 10 m	2023	2023-02-19	http://tinitaly.pi.ingv.it/TINItaly_1_1/wcs?service=WCS&request=getCapabilities	Tarquini S., I. Isola, M. Favalli, A. Battistini, G. Dotta, (2023). TINITALY, a digital elevation model of Italy with a 10 meters cell size (Version 1.1). Istituto Nazionale di Geofisica e Vulcanologia (INGV). https://doi.org/10.13127/tinitaly/1.1.	Rodriguez E. et al. 2006
Precipitation	Climate	Total volume of liquid water (mm3) precipitated over the period 00h-24h local time per unit of area (mm2), per day, with monthly update frequency, provided by Copernicus Climate Change Service. Precipitation layers for the overall scenario and by season were obtained by calculating the overall mean, and the seasonal mean over the period 2014-2023, using Python. Neither the European Commission nor…	NetCDF-4/Grib file containing modified Copernicus Climate Change Service information [2014-2024].	0.1° x 0.1°	2014-2023	2024-03-08	https://cds.climate.copernicus.eu/cdsapp#!/dataset/10.24381/cds.6c68c9bb?tab=overview	Boogaard, H., Schubert, J., De Wit, A., Lazebnik, J., Hutjes, R., Van der Grijn, G., (2020): Agrometeorological indicators from 1979 to present derived from reanalysis. Copernicus Climate Change Service (C3S) Climate Data Store (CDS). DOI: 10.24381/cds.6c68c9bb (Accessed on 08-March-2024)	Hijmans et al., 2005, Woodall et al., Weltzin, et al., but see Geisser and Reyer,
Temperature	Climate	Air temperature (K) at a height of 2 metres above the surface, provided by Copernicus Climate Change Service . Temperature layers for the overall scenario and by season were obtained by calculating the overall mean, and the seasonal mean over the period 2014-2023, using Python. Neither the European Commission nor ECMWF is responsible for any use that may be made of the Copernicus information or d…	NetCDF-4/Grib file containing modified Copernicus Climate Change Service information [2014-2024].	0.1° x 0.1°	2014-2023	2024-03-08	https://cds.climate.copernicus.eu/cdsapp#!/dataset/10.24381/cds.6c68c9bb?tab=overview	Boogaard, H., Schubert, J., De Wit, A., Lazebnik, J., Hutjes, R., Van der Grijn, G., (2020): Agrometeorological indicators from 1979 to present derived from reanalysis. Copernicus Climate Change Service (C3S) Climate Data Store (CDS). DOI: 10.24381/cds.6c68c9bb (Accessed on 08-March-2024)	Hijmans et al. 2005, Jedrzejewska, et al.
Normalized Difference Vegetation Index (NDVI)	Land Cover	MODIS Monthly Normalized Difference Vegetation Index (NDVI) estimating quantity, quality of vegetation development, provided by the Land Processes Distributed Active Archive Center (LP DAAC). Bilinear sampling method was applied to standardize the variable as raster with a pixel size of 100 m x 100 m, over an extent equal to the study area.	Raster TIFF file	926.63 m x 926.63 m	2014-2023	2024-03-31	https://lpdaac.usgs.gov/data/data-citation-and-policies/	Tucker, C.J.; Pinzon, J.E.; Brown, M.E.; Slayback, D.A.; Pak, E.W.; Mahoney, R.; Vermote, E.F.; El Saleous, N. An extended AVHRR 8-km NDVI dataset compatible with MODIS and SPOT vegetation NDVI data. Int. J. Remote Sens. 2005, 26, 4485–4498.	Bosch et al. 2014, Melis, et al. 2007; Ito, S., Bosch, J., Jeong, H., Aguilar-Vega, C., Park, J., Martínez-Avilés, M., & Sánchez-Vizcaíno, J. M. (2022). Spatio-temporal epidemiology of the spread of African swine fever in wild boar and the role of environmental factors in South Korea. Viruses, 14(12), 2779.; Hansen, M., R.S. DeFries, J.R.G. Townshend, M. Carroll, C. Dimiceli, and R.A. Sohlberg (2…
Bare Coverage	Land Cover	Percentage of land area occupied by bare soil cover, obtained from MODIS Vegetation Continuous Fields (MODIS-VCF). Bilinear sampling method was applied to standardize the variable as raster with a pixel size of 100 m x 100 m, over an extent equal to the study area.	Raster ASCII file	0.5° x 0.8°	2022	2022-05-23	https://geog.umd.edu/feature/global-land-cover-facility-%28glcf%29	Townshend, J.R.G., M. Carroll, C. Dimiceli, R. Sohlberg M. Hansen, and R. DeFries. (2011), Vegetation Continuous Fields MOD44B, 2001 Percent Tree Cover, Collection 5, University of Maryland, College Park, Maryland, 2001 ;Carroll, M., Townshend, J., Hansen, M., DiMiceli, C., Sohlberg, R., Wurster, K. 2011. Vegetative Cover Conversion and Vegetation Continuous Fields. In Ramachandran, B., Justice, …	Bosch et al. 2014 http://dx.doi.org/10.5424/sjar/2014124-5717; Hansen, M., R.S. DeFries, J.R.G. Townshend, M. Carroll, C. Dimiceli, and R.A. Sohlberg (2003), "Global Percent Tree Cover at a Spatial Resolution of 500 Meters: First Results of the MODIS Vegetation Continuous Fields Algorithm", Earth Interactions, Vol 7, No 10, pp 1-15. Hansen, M., R. DeFries, J.R. Townshend, M. Carroll, C. Dimiceli,…
Herbaceous Coverage	Land Cover	Percentage of land area occupied by herbaceous cover obtained from MODIS Vegetation Continuous Fields (MODIS-VCF). Bilinear sampling method was applied to standardize the variable as raster with a pixel size of 100 m x 100 m, over an extent equal to the study area.	Raster ASCII file	0.5° x 0.8°	2022	2022-05-23	https://geog.umd.edu/feature/global-land-cover-facility-%28glcf%29	Townshend, J.R.G., M. Carroll, C. Dimiceli, R. Sohlberg M. Hansen, and R. DeFries. (2011), Vegetation Continuous Fields MOD44B, 2001 Percent Tree Cover, Collection 5, University of Maryland, College Park, Maryland, 2001	Bosch et al. 2014 http://dx.doi.org/10.5424/sjar/2014124-5717; Hansen, M., R.S. DeFries, J.R.G. Townshend, M. Carroll, C. Dimiceli, and R.A. Sohlberg (2003), "Global Percent Tree Cover at a Spatial Resolution of 500 Meters: First Results of the MODIS Vegetation Continuous Fields Algorithm", Earth Interactions, Vol 7, No 10, pp 1-15. Hansen, M., R. DeFries, J.R. Townshend, M. Carroll, C. Dimiceli,…
Tree Coverage	Land Cover	Percentage of land area occupied by tree cover obtained from MODIS Vegetation Continuous Fields (MODIS-VCF). Bilinear sampling method was applied to standardize the variable as raster with a pixel size of 100 m x 100 m, over an extent equal to the study area.	Raster ASCII file	0.5° x 0.8°	2022	2022-05-23	U.S. Geological Survey (USGS) database	DiMiceli C, Carroll M, Sohlberg R, Kim D-H, Kelly M, Townshend J. MOD44B MODIS/terra vegetation continuous fields yearly L3 global 250m SIN grid V006. NASA EOSDIS Land Processes DAAC. 2015;10.	Bosch et al. 2014 http://dx.doi.org/10.5424/sjar/2014124-5717; Geospatial analysis for strategic wildlife disease surveillance: African swine fever in South Korea (2019–2021) Satoshi ItoID, Jaime Bosch, Cecilia Aguilar-Vega, Hyunkyu Jeong , Jose Manuel Sanchez-Vizcaıno.
Population Density	Human disturbance	Spatial distribution of population density per grid-cell (number of people per square kilometer). The mapping approach is Random Forest- based dasymetric distribution. The population density raster of Slovenia was merge to the Italian one where some areas were missing in correspondance to occurrence data. Bilinear sampling method was applied to standardize the variable as raster with a pixel size…	Raster GeoTIFF file	0.0083° x 0.0083°	2020	2024-02-19	https://www.worldpop.org/	WorldPop (www.worldpop.org - School of Geography and Environmental Science, University of Southampton; Department of Geography and Geosciences, University of Louisville; Departement de Geographie, Universite de Namur) and Center for International Earth Science Information Network (CIESIN), Columbia University (2018). Global High Resolution Population Denominators Project - Funded by The Bill and …	Alexander et al. 2016
Distance from Crop Areas	Land Cover	Layer modified from Corine Land Cover (CLC) dataset produced within the frame the Copernicus Land Monitoring Service referring to land cover / land use status of year 2017-2018. The 44 Land cover classes were simplified in 4 classes: urban, crop, forest, water. The distance from crop class was calculated using Proximity GDAL tool available on QGIS. Bilinear sampling method was applied to standard…	Raster GeoTIFF file	100m	2017-2018	2024-02-13	CORINE Land Cover 2018 https://sdi.eea.europa.eu	https://doi.org/10.2909/960998c1-1870-4e82-8051-6485205ebbac	Geisser and Reyer, Honda, Ballari and Barrios-GarcÃ­a, Morelle and Lejeune
Distance from Forest	Land Cover	Layer modified from Corine Land Cover (CLC) dataset produced within the frame the Copernicus Land Monitoring Service referring to land cover / land use status of year 2017-2018. The 44 Land cover classes were simplified in 4 classes: urban, crop, forest, water. The distance from forest class was calculated using Proximity GDAL tool available on QGIS. Bilinear sampling method was applied to standa…	Raster GeoTIFF file	100m	2017-2018	2024-02-13	CORINE Land Cover 2018 https://sdi.eea.europa.eu	https://doi.org/10.2909/960998c1-1870-4e82-8051-6485205ebbac	Honda et al.2009, Choquenot et al. 2003, FernÃ¡ndez-Llario P.2004, Morelle, et al.
Distance from Highways	Human disturbance	Layer modified from the WMS service map available on Geological Survey of Italy Portal of the Italian Institute for Environmental Protection and Research (ISPRA) . The original layer showed the road network of Italy extracted from Tele-Atlas and divided into: highways, main roads, secondary roads and railways. A raster was obtained from the WMS service, and the distance from highways class was ca…	WMS service	Not specified	Not specified	2024-03-04	Italian Institute for Environmental Protection and Research (ISPRA) - Department for The Geological Survey of Italy- Geological Survey of Italy Portal	http://portalesgi.isprambiente.it/lista-servizi-wms/Infrastructure	Alexander et al. 2016, Aplet G, Thomson J, Wilbert M. 2000. Indicators of wildness: Using attributes of the land to assess the context of wilderness. In Cole DN, McCool SF, eds. Proceedings: Wilderness Science in a Time of Change. Ogden (UT): USDA Forest Service, Rocky Mountain Research Station. Proc. RMRS-P-15
Distance from Lakes	Land Cover	Proximity layer calcultated from rasterized polygonal elements representing inland water bodies such as lakes, lagoons, ponds, reservoirs, using Proximity GDAL tool available on QGIS. The water body polygonal vector file was available on the National geoportal of the Italian Ministry of Environment and Energy Security. Bilinear sampling method was applied to standardize the variable as raster wit…	Vector file	Based on World Geodetic System 1984 ensemble (EPSG:6326), which has a limited accuracy of at best 2 meters.	Not specified	2024-02-16	National geoportal of the Italian Ministry of Environment and Energy Security. https://gn.mase.gov.it/portale/wfs	https://gn.mase.gov.it/portale/wfs	Choquenot et al. 2003 and 1996, Fraser et al. 1989, McClure et al. 2015
Distance from Rivers	Land Cover	Proximity layer calcultated from rasterized vector cartography of the hydrographic network (river and torrents). The hydrographic network vector file was available on the National geoportal of the Italian Ministry of Environment and Energy Security. Bilinear sampling method was applied to standardize the variable as raster with a pixel size of 100 m x 100 m, over an extent equal to the study area.	Vector file	Resolution scale 1:250000. The information layer is viewable at scales smaller than 1:1,000,000.	Not specified	2024-02-16	National geoportal of the Italian Ministry of Environment and Energy Security. https://gn.mase.gov.it/portale/wfs	https://gn.mase.gov.it/portale/wfs	Choquenot et al. 2003 and 1996, Fraser et al. 1989, McClure et al. 2015, Patterson et al. 2022
Distance from Parks	Land Cover	Proximity layer calcultated from rasterized vector cartography of the Natura 2000 Network. The polygonal vector file was available on the National geoportal of the Italian Ministry of Environment and Energy Security. Bilinear sampling method was applied to standardize the variable as raster with a pixel size of 100 m x 100 m, over an extent equal to the study area.	Vector file	Based on World Geodetic System 1984 ensemble (EPSG:6326), which has a limited accuracy of at best 2 meters.	Not specified	2024-02-16	National geoportal of the Italian Ministry of Environment and Energy Security. https://gn.mase.gov.it/portale/wfs	https://gn.mase.gov.it/portale/wfs	https://environment.ec.europa.eu/topics/nature-and-biodiversity/natura-2000_en
Distance from Urban Areas	Human disturbance	Layer modified from Corine Land Cover (CLC) dataset produced within the frame the Copernicus Land Monitoring Service referring to land cover / land use status of year 2017-2018. The 44 Land cover classes were simplified in 4 classes: urban, crop, forest, water. The distance from urban class was calculated using Proximity GDAL tool available on QGIS. Bilinear sampling method was applied to standar…	Raster GeoTIFF file	100m	2017-2018	2024-02-13	CORINE Land Cover 2018	https://doi.org/10.2909/960998c1-1870-4e82-8051-6485205ebbac	Sanderson E, Jaiteh M, Levy M, Redford K, Wannebo A, Woolmer G, 2002. The human footprint and the last of the wild. Bioscience 52(10): 891-904.
Road Density	Human disturbance	Density layer calcultated using Line density interpolation QGIS tool on the road network vector file available on https://public.opendatasoft.com.This product includes Intellectual Property from European National Mapping and Cadastral Authorities and is licensed on behalf of these by EuroGeographics. Original product is freely available at www.eurogeographics.org. Bilinear sampling method was app…	Vector file	Not specified	2016	2024-03-04	http://www.eurogeographics.org	http://www.eurogeographics.org	Alexander et al 2016, Aplet G, Thomson J, Wilbert M. 2000. Indicators of wildness: Using attributes of the land to assess the context of wilderness. In Cole DN, McCool SF, eds. Proceedings: Wilderness Science in a Time of Change. Ogden (UT): USDA Forest Service, Rocky Mountain Research Station. Proc. RMRS-P-15
Topological Aspect	Topography	Topographic variable derived from the SRTM elevation model (USGS 2004), representing the compass direction that a topographic slope faces, measured in degrees from north. The variable was obtained using QGIS tools. Bilinear sampling method was applied to standardize the variable as raster with a pixel size of 100 m x 100 m, over an extent equal to the study area.	Raster TIFF file	0.0083° x 0.0083°	2014	2014	NASA Shuttle Radar Topography Mission (SRTM)(2013). Shuttle Radar Topography Mission (SRTM) Global. Distributed by OpenTopography. https://doi.org/10.5069/G9445JDF	https://portal.opentopography.org/datasetMetadata?otCollectionID=OT.042013.4326.1	Bosch et al. 2014 http//dx.doi.org/10.5424/sjar/2014124-5717
Topological Diversity	Topography	Topographic variable derived from the SRTM elevation model (USGS 2004), representing the topographic complexity of the terrain, obtained by summing the number of different slopes, elevations and orientations within 10 kilometers of a given cell. The variable was obtained using QGIS tools.	Raster TIFF file	0.0083° x 0.0083°	2014	2014	NASA Shuttle Radar Topography Mission (SRTM)(2013). Shuttle Radar Topography Mission (SRTM) Global. Distributed by OpenTopography. https://doi.org/10.5069/G9445JDF	https://portal.opentopography.org/datasetMetadata?otCollectionID=OT.042013.4326.1	Bosch et al. 2014 http//dx.doi.org/10.5424/sjar/2014124-5717
Topological Position	Topography	Topographic variable derived from the SRTM elevation model (USGS 2004), representing the difference in elevation between neighbouring cells in a 10 km radius (in this case). This variable allows differentiating between elevated areas (positive values), flat areas (values close to zero) and depressed areas (negative values). The variable was obtained using QGIS tools. Bilinear sampling method was …	Raster TIFF file	0.0083° x 0.0083°	2014	2014	NASA Shuttle Radar Topography Mission (SRTM)(2013). Shuttle Radar Topography Mission (SRTM) Global. Distributed by OpenTopography. https://doi.org/10.5069/G9445JDF	https://portal.opentopography.org/datasetMetadata?otCollectionID=OT.042013.4326.1	Bosch et al. 2014 http//dx.doi.org/10.5424/sjar/2014124-5717
