# Supplementary material for: Habitat suitability mapping and landscape connectivity analysis to predict African swine fever spread in wild boar populations: A focus on Northern Italy
Source: PLoS One. 2025 Jan 30;20(1):e0317577. doi: 10.1371/journal.pone.0317577 (PMC11781678; doi:10.1371/journal.pone.0317577)
Supplement: S3 Table — Mean and standard deviation (sd) are reported for each considered scenario. (XLSX) [file pone.0317577.s003.xlsx]

## Sheet: S2 Table
S3 Table. Performance of algorithms of species distribution modeling (SDM), available in the package Biomod2, evaluated through Area Under ROC (Relative Operating Characteristic) Curve (AUC) and True Skills Statistics (TSS) metrics. Mean and standard deviation (sd) are reported for each considered scenario.
Overall models	AUC		TSS		Winter models	AUC		TSS		Spring models	AUC		TSS		Summer models	AUC		TSS		Autumn models	AUC		TSS
	mean	sd	mean	sd		mean	sd	mean	sd		mean	sd	mean	sd		mean	sd	mean	sd		mean	sd	mean	sd
ANN	0.72318	0.0439098	0.36672	0.078824	ANN	0.7388	0.0567224	0.40784	0.0854919	ANN	0.758595	0.0417469	0.430649	0.0723081	ANN	0.75924	0.0367232	0.45146	0.066988	ANN	0.730978	0.0565944	0.372467	0.0818484
CTA	0.82256	0.0575834	0.5799	0.0875574	CTA	0.87394	0.0556639	0.6698	0.0930714	CTA	0.83482	0.0649209	0.61294	0.107181	CTA	0.8121	0.067771	0.58374	0.10694	CTA	0.82902	0.059211	0.60302	0.0920759
FDA	0.83794	0.00494216	0.51726	0.00997509	FDA	0.8686	0.0147316	0.5908	0.0305754	FDA	0.84584	0.0180163	0.54834	0.0368276	FDA	0.87088	0.0105727	0.5966	0.0284375	FDA	0.8427	0.0100311	0.53794	0.0232286
GBM	0.89894	0.00331607	0.63092	0.0101214	GBM	0.981	0.00382793	0.85498	0.0191913	GBM	0.96278	0.00733538	0.80084	0.0243238	GBM	0.9601	0.00386639	0.7925	0.0160551	GBM	0.956	0.00320713	0.77802	0.0132534
GLM	0.82426	0.00545411	0.48506	0.0129479	GLM	0.85024	0.0134643	0.55648	0.0282158	GLM	0.80868	0.01453	0.47172	0.0274546	GLM	0.84684	0.00982782	0.53118	0.0226785	GLM	0.80998	0.0124892	0.46992	0.0308478
MARS	0.84304	0.00543218	0.52248	0.0123243	MARS	0.8778	0.011983	0.60556	0.0286849	MARS	0.86088	0.0166374	0.57538	0.035781	MARS	0.87584	0.00954337	0.60086	0.0257317	MARS	0.85668	0.0109011	0.56688	0.0274462
MAXNET	0.84582	0.00503737	0.52512	0.01232	MAXNET	0.9162	0.00852607	0.66854	0.0240817	MAXNET	0.8943	0.00837209	0.62746	0.0250193	MAXNET	0.89658	0.00897636	0.64548	0.0230936	MAXNET	0.88314	0.00835442	0.61916	0.0253291
RF	1	0	0.99062	0.002415	RF	1	0	0.99708	0.00309602	RF	0.99994	0.000239898	0.98864	0.00424149	RF	0.99996	0.000197949	0.98878	0.00466988	RF	1	0	0.9896	0.00486973
SRE	0.64328	0.00858817	0.28654	0.0171014	SRE	0.62672	0.013177	0.25352	0.0264029	SRE	0.62528	0.0154127	0.2506	0.0308062	SRE	0.68508	0.0126939	0.37038	0.025328	SRE	0.65332	0.0113828	0.30678	0.0226123
XGBOOST	1	0	0.9995	0.000505076	XGBOOST	1	0	1	0	XGBOOST	1	0	1	0	XGBOOST	1	0	1	0	XGBOOST	1	0	1	0
